# Supplementary material for: COVID-19 Inflammatory Syndrome: Lessons from TNFRI and CRP about the Risk of Death in Severe Disease
Source: Biomedicines. 2024 Sep 20;12(9):2138. doi: 10.3390/biomedicines12092138 (PMC11428742; doi:10.3390/biomedicines12092138)
Supplement: Supplementary file 1 [file biomedicines-12-02138-s001.zip]

Archive with 1 entries (1 files):
- biomedicines-3128925-supplementary.pdf
